# Supplementary material for: Regeneration and Long-Term Stability of a Low-Power Eco-Friendly Temperature Sensor Based on a Hydrogel Nanocomposite
Source: Nanomaterials (Basel). 2024 Jan 30;14(3):283. doi: 10.3390/nano14030283 (PMC10856540; doi:10.3390/nano14030283)
Supplement: Supplementary file 1 [file nanomaterials-14-00283-s001.zip]

Archive with 1 entries (1 files):
- nanomaterials-2811863-supplementary.pdf
